# Supplementary material for: Different transcriptional response between susceptible and resistant common carp (Cyprinus carpio) fish hints on the mechanism of CyHV-3 disease resistance
Source: BMC Genomics. 2019 Dec 26;20:1019. doi: 10.1186/s12864-019-6391-9 (PMC6933926; doi:10.1186/s12864-019-6391-9)
Supplement: Supplementary file 1 — Additional file 1: Table S1. Differentially expressed genes within previously identified CyHV-3 survival QTLs. Table S2. Accessions used for the chemokine phylogenetic tree. Table S3. Gene cypCar IDs and primers used for qRT-PCR. Table S4. Raw cycle threshold (Ct) data for individual fish in all treatments. [file 12864_2019_6391_MOESM1_ESM.xlsx]

## Sheet: Table_S1
Table S1. Differentially expressed genes within previously identified CyHV-3 survival QTLs.
QTL	cypCar ID	Description (B2G)	Gene name	ENSDARG ID	differentially expressed between:
					R4 / R0	S0 / R0	S4 / R4	S4 / S0
QTL1	cypCar_00020795	SLAM family member 5-like						↑
QTL1	cypCar_00005923		adhfe1	ENSDARG00000053518				↓
QTL1	cypCar_00043703	apolipo D-like	apoda.2	ENSDARG00000060350			↑R
QTL1	cypCar_00007648	rho GTPase-activating 12-like isoform X4	arhgap12a	ENSDARG00000008548		↑R	↑R
QTL1	cypCar_00025611	rho GTPase-activating 12-like isoform X3	arhgap12a			↑R	↑R
QTL1	cypCar_00041415	rho guanine nucleotide exchange factor 18-like	arhgef18a	ENSDARG00000011157			↑R
QTL1	cypCar_00019186	biliverdin reductase A	blvra	ENSDARG00000059857			↑R
QTL1	cypCar_00050111	C-C motif chemokine 20-like	ccl20a.3	ENSDARG00000101040			↑S		immune candidate
QTL1	cypCar_00009477	cAMP-responsive element modulator-like isoform X1	crema	ENSDARG00000023217			↑R
QTL1	cypCar_00040375		crema				↑R
QTL1	cypCar_00011311	interleukin-27 subunit beta-like	ebi3	ENSDARG00000053620		↑R
QTL1	cypCar_00020215	tripartite motif-containing 16-like	ftr07	ENSDARG00000078446			↑S	↑	immune candidate
QTL1	cypCar_00045951	E3 ubiquitin ISG15 ligase TRIM25-like	ftr11	ENSDARG00000038646		↑R	↑R		immune candidate
QTL1	cypCar_00046088	tripartite motif-containing 16-like	ftr11					↑	immune candidate
QTL1	cypCar_00042775	tripartite motif-containing 16-like	ftr12	ENSDARG00000053366				↑	immune candidate
QTL1	cypCar_00049286		ftr12					↑	immune candidate
QTL1	cypCar_00050131		ftr12					↑	immune candidate
QTL1	cypCar_00008226	tripartite motif-containing 16-like	ftr14	ENSDARG00000053293				↑	immune candidate
QTL1	cypCar_00025610	tripartite motif-containing 16-like	ftr14					↑	immune candidate
QTL1	cypCar_00014329		ftr16	ENSDARG00000032043				↑	immune candidate
QTL1	cypCar_00002282	tripartite motif-containing 16-like isoform X1	ftr23	ENSDARG00000093651			↑S	↑	immune candidate
QTL1	cypCar_00041979		ftr23			↑S	↑S		immune candidate
QTL1	cypCar_00048475	tripartite motif-containing 16-like	ftr26	ENSDARG00000092961				↑	immune candidate
QTL1	cypCar_00016019	growth arrest and DNA damage-inducible GADD45 beta-like	gadd45bb	ENSDARG00000013576		↑R
QTL1	cypCar_00005929	guanylate-binding 1-like	gbp1	ENSDARG00000038668				↑
QTL1	cypCar_00011313	interferon-induced guanylate-binding 1-like	gbp1				↑S	↑
QTL1	cypCar_00017310	guanylate-binding 1-like	gbp2	ENSDARG00000038669		↑S
QTL1	cypCar_00023196	G- -signaling modulator 2-like isoform X1	gpsm2	ENSDARG00000017311			↑S
QTL1	cypCar_00039291	mannose-binding C-like	hbl3	ENSDARG00000068220		↑R	↑R
QTL1	cypCar_00011312	helicase with zinc finger domain 2-like isoform X1	HELZ2		↑			↑
QTL1	cypCar_00031410	inhibitor of growth 5	ing5b	ENSDARG00000068175				↑
QTL1	cypCar_00049482	transcription factor jun-D	jund	ENSDARG00000067850			↑R
QTL1	cypCar_00002409	laminin subunit gamma-2-like	LAMC2				↑S	↑
QTL1	cypCar_00018984	CD59 glyco -like	LOC100003647				↑S	↑
QTL1	cypCar_00008954	microtubule-associated 1S-like	map1sb	ENSDARG00000060326		↑S
QTL1	cypCar_00043318	microtubule-associated 1S-like	map1sb				↑S
QTL1	cypCar_00020751	matrix metallo ase-14-like	mmp14b	ENSDARG00000008388			↑R
QTL1	cypCar_00004523	condensin complex subunit 1-like	ncapd2	ENSDARG00000005058		↑S	↑S
QTL1	cypCar_00007646	LRR and PYD domains-containing 3-like	nlrb5	ENSDARG00000090699		↑S	↑S
QTL1	cypCar_00002410	nicotinamide nicotinic acid mononucleotide adenylyltransferase 2	nmnat2	ENSDARG00000004580				↑
QTL1	cypCar_00009476	partitioning defective 3 homolog isoform X1	pard3	ENSDARG00000010583		↑R
QTL1	cypCar_00019990	paired box Pax-3-	pax3a	ENSDARG00000010192	↑		↑R
QTL1	cypCar_00010798	60S ribosomal L37	rpl37	ENSDARG00000076360	↓
QTL1	cypCar_00008331	sal 2	sall2	ENSDARG00000075116			↑S	↑
QTL1	cypCar_00039788	LRR and PYD domains-containing 1b allele 2-like	si:ch211-66k16.2	ENSDARG00000095634			↑R
QTL1	cypCar_00033045	calcium calmodulin-dependent kinase type IV	si:dkey-57k2.6	ENSDARG00000095608				↑
QTL1	cypCar_00042424	calcium calmodulin-dependent kinase type IV	si:dkey-57k2.6					↑
QTL1	cypCar_00024174	polymeric immunoglobulin receptor-like	si:dkeyp-104b3.18	ENSDARG00000101129			↑R
QTL1	cypCar_00048384		Trim25	ENSDARG00000008396				↑
QTL1	cypCar_00027984	vimentin	viml	ENSDARG00000044501				↑
QTL1	cypCar_00048386		wdr47a	ENSDARG00000078136			↑R
QTL1	cypCar_00039477	MAM and LDL-receptor class A domain-containing 1-like	wu:fb63a08	ENSDARG00000020994		↑R	↑R
QTL2	cypCar_00001493	nectin-3 isoform X1	pvrl3b	ENSDARG00000006604		↑R
QTL2	cypCar_00038548	growth hormone receptor-like isoform X2	ghrb	ENSDARG00000007671				↓
QTL2	cypCar_00030661	betaine--homocysteine S-methyltransferase 1	bhmt	ENSDARG00000013430			↑R
QTL2	cypCar_00040626	betaine--homocysteine S-methyltransferase 1	bhmt			↑R	↑R
QTL2	cypCar_00011179	diablo mitochondrial-like	diablob	ENSDARG00000014956		↑R	↑R
QTL2	cypCar_00026677		zgc:100829	ENSDARG00000015557		↑S
QTL2	cypCar_00032927	claudin-4-like	cldnc	ENSDARG00000015955			↑R
QTL2	cypCar_00027941		lmbrd2b	ENSDARG00000017312			↑R
QTL2	cypCar_00011759	dipeptidyl peptidase 3-like isoform X1	dpp3	ENSDARG00000020676				↑
QTL2	cypCar_00013070	corticotropin-releasing factor-binding -like	crhbp	ENSDARG00000024831		↑S		↑
QTL2	cypCar_00028002	merlin-like	nf2b	ENSDARG00000025567			↑R
QTL2	cypCar_00030662	dimethylglycine mitochondrial	dmgdh	ENSDARG00000025703		↑R	↑R
QTL2	cypCar_00000559	cytochrome b ascorbate-dependent 3	cyb561a3b	ENSDARG00000028257			↑S
QTL2	cypCar_00001482	leukemia inhibitory factor receptor-like isoform X1	lifrb	ENSDARG00000039863			↑R
QTL2	cypCar_00025456	eukaryotic translation initiation factor 4E-binding 3-like	eif4ebp3l	ENSDARG00000041607			↑R
QTL2	cypCar_00034269	unc-119 homolog B	unc119b	ENSDARG00000044362			↑S
QTL2	cypCar_00011758	hypoxia-inducible factor 1-alpha-like	hif1al2	ENSDARG00000044550	↑	↑S
QTL2	cypCar_00046229	dual specificity phosphatase 4-like	dusp4	ENSDARG00000044688			↑R
QTL2	cypCar_00016849	macrophage colony-stimulating factor 1 receptor isoform X1	csf1rb	ENSDARG00000053624				↑
QTL2	cypCar_00027622		csf1r				↑S
QTL2	cypCar_00038793		vtnb	ENSDARG00000053831		↑R			immune candidate
QTL2	cypCar_00002997	peroxiredoxin- mitochondrial	prdx5	ENSDARG00000055064	↑			↑
QTL2	cypCar_00001614	angiopoietin-related 5	angptl5	ENSDARG00000056630			↑R
QTL2	cypCar_00011182	reticulon 2b	rtn2b	ENSDARG00000057027		↑R	↑R
QTL2	cypCar_00015534	cyclin-I	ccni	ENSDARG00000068214	↓
QTL2	cypCar_00047910	GTPase IMAP family member 8-like	CR392036.1	ENSDARG00000069895			↑S
QTL2	cypCar_00049199		ftr58	ENSDARG00000071238	↑
QTL2	cypCar_00038394	lung adenoma susceptibility 2	zgc:152948	ENSDARG00000071487	↑
QTL2	cypCar_00006615	neural proliferation differentiation and control 1-like	npdc1a	ENSDARG00000074697			↑R
QTL2	cypCar_00010798	60S ribosomal L37	rpl37	ENSDARG00000076360	↓
QTL2	cypCar_00013067	ase-activated receptor 2-like	f2rl1.2	ENSDARG00000077540			↑S
QTL2	cypCar_00011760	ras and Rab interactor 2-like	rin1a	ENSDARG00000079095			↑R
QTL2	cypCar_00023396	serine threonine- kinase 32A	stk32a	ENSDARG00000079499				↓
QTL2	cypCar_00001599	5-hydroxytryptamine receptor 3A-like	htr3a	ENSDARG00000089212		↑R	↑R
QTL2	cypCar_00005739	complement factor B-like	CFB	ENSDARG00000090730	↑			↑
QTL2	cypCar_00041000	complement factor B-like	zgc:158446		↑			↑
QTL2	cypCar_00013850	hepatitis A virus cellular receptor 1 homolog	havcr2	ENSDARG00000091692			↑R
QTL2	cypCar_00021044		si:ch211-93g21.1	ENSDARG00000093602		↑S
QTL2	cypCar_00001959	cytochrome c oxidase subunit mitochondrial-like	cox7b	ENSDARG00000098250				↑
QTL2	cypCar_00035072	urokinase plasminogen activator surface receptor-like	si:ch211-134a4.2	ENSDARG00000099416			↑R	↑
QTL2	cypCar_00044650	lymphocyte antigen 6B-like	si:ch211-134a4.2					↑
QTL2	cypCar_00029879	urokinase plasminogen activator surface receptor-like	si:ch211-134a4.5	ENSDARG00000102159			↑R	↑
QTL2	cypCar_00041098	urokinase plasminogen activator surface receptor-like	si:ch211-134a4.5		↑			↑
QTL2	cypCar_00047510	urokinase plasminogen activator surface receptor-like	si:ch211-134a4.5			↑S	↑S
QTL2	cypCar_00048621	urokinase plasminogen activator surface receptor-like	si:ch211-134a4.5			↑S	↑S
QTL2	cypCar_00015532	Shroom3 isoform X3	shroom3	ENSDARG00000102180			↑R
QTL2	cypCar_00048505	L-rhamnose-binding lectin CSL2-like	zgc:136410	ENSDARG00000102241			↑R
QTL2	cypCar_00023948	Toll-like receptor 22	tlr22	ENSDARG00000104045	↑				immune candidate
QTL2	cypCar_00022034	prostate stem cell antigen-like		ENSDARG00000104775			↑S
QTL2	cypCar_00031490	SDA1 homolog	sdad1	ENSDARG00000105117		↑R	↑R
QTL2	cypCar_00041393		mpp1	ENSDARG00000105287	↓	↑R
QTL2	cypCar_00001475	hypothetical protein cypCar_00001475					↑S
QTL2	cypCar_00013891	syncollin	Sycn				↑R
QTL3	cypCar_00007086	interleukin 10	il10 (a)	ENSDARG00000078147			↑S		immune candidate

## Sheet: Table_S2
Table S2. Accessions used for the chemokine phylogenetic tree.
cypCar ID	gene name	ZF accession	red-bellied piranha accession (ensembl)
		(database: accession)
cypCar_00019885	ccl19a.1	RefSeq:NM_001082906	ENSPNAT00000022495
cypCar_00026229
cypCar_00019886	ccl19a.2	RefSeq:NM_001136248	ENSPNAT00000022546
cypCar_00026228
cypCar_00029250	ccl19b	RefSeq:NM_001302701	ENSPNAT00000025598
cypCar_00036407
cypCar_00004352	ccl35.1	RefSeq:NM_001115056	ENSPNAT00000005728
cypCar_00037007	ccl35.2	RefSeq:NM_001129894
cypCar_00047710
cypCar_00049710
cypCar_00023172	cxcl11.1	RefSeq:XM_001339271	ENSPNAT00000007953
cypCar_00037172
cypCar_00023171	cxcl11.5	Ensembl:OTTDART00000023072
cypCar_00037173
-	cxcl11.6	RefSeq:XM_005165411
cypCar_00037174	cxcl11.7	RefSeq:XM_005165412
cypCar_00026312	cxcl11.8	RefSeq:NM_001126413
cypCar_00037175
-	cxcl18a.1	RefSeq:NM_001328090	ENSPNAT00000013084
-	cxcl18a.2	GenBank:BM860210
cypCar_00000120	cxcl18b	RefSeq:NM_001115060
cypCar_00002590
cypCar_00002926	cxcl19	RefSeq:NM_001113651	ENSPNAT00000037426
cypCar_00010347
cypCar_00030040
cypCar_00016657	cxcl8a	RefSeq:XM_001342570	ENSPNAT00000010969
cypCar_00044133
cypCar_00045160	cxcl8b.1	RefSeq:NM_001327985
cypCar_00047570
cypCar_00049368
cypCar_00030038
cypCar_00041430
cypCar_00045645
-	cxcl8b.2	GenBank:CO923720
cypCar_00030039	cxcl8b.3	RefSeq:NM_001115068
cypCar_00047571
cypCar_00023173	cxcl20	RefSeq:NM_001115055	ENSPNAT00000035375
cypCar_00037171

## Sheet: Table_S3
Table S3. Gene cypCar IDs and primers used for qRT-PCR.
cypCar ID		Annotation (ZF)		Carp annotation		Left primer 5’-3’	Right primer 3’-5’
cypCar_47570		il8b		cxcl8b1.2		TGCAAATGCCCTCAAATACA	CAGCAGGAAAAACCCTCAAT
cypCar_45160		il8b		cxcl8b1.3		TGAAGGTGACTCCTGCTG	ACACATCTCTCCTTTCTTCATTGC
cypCar_17679		mxe		mxe		TCAGGTCATTGGGTGTTGAA	CCACGCCAGTTATTGTCCTT
cypCar_24055		rsad2		vip2		TCAGGGCAAGAAGAGTCAC	GCATTGATCTGCTCGCA
cypCar_19885		ccl19a.1		ccl19a.1.1		ACTTACCGGAAGCAGCTGAA	AACCCACTGCTCTTGCTCTG
-		ef1a		ef1a		CAAGGTCACGAAGTCTGCAC*	CACGAGGTTGGGAAGAACAT*
*Developed by Bar et al., 2013
Bar I, Kaddar E, Velan A, David L. Melanocortin receptor 1 and black pigmentation in the Japanese ornamental carp (Cyprinus carpio var. Koi). Frontiers in Genetics. 2013 ;4:6.

## Sheet: Table_S4
Table S4. Raw cycle threshold (Ct) data for individual fish in all treatments.
						cypCar_24055		cypCar_17679		cypCar_19885		cypCar_47570		cypCar_45160
				ef1a E=1.76		vip2 E=1.84		mxe E=1.73		ccl19a1.1 E=2		cxcl8b1.2 E=1.66		cxcl8b1.3 E=1.84
SampleID	Family	R/S	dpi	Mean Cq	SE	Mean Cq	SE	Mean Cq	SE	Mean Cq	SE	Mean Cq	SE	Mean Cq	SE
5	S1xS1	R	0	17.8	0.23	23.3	0.3	29.7	0.83	20.04	0.29	30.06	0.64	23.48	0.26
7	S1xS3	R	0	18.27	0.25	27.27	0.33	31.06	0.84	23.02	0.78	33.89	0.11	22.82	0.03
19-21 pool	Y1xY2	S	0	18.82	0.4	26.36	0.74	26.97	0.25	23.3	0.35	30.21	0.04	22.89	0.42
23	Y1xY1	S	0	17.5	0.23	22.77	0.25	25.63	0.51	22.29	0.02	32.4662	2.68	22.23	0.19
26-27 pool	Y1xY3	S	0	20.6044	0.37	28.8887	0.05	30.26	0.22	22.46	0.4	33.7737	0.95	23.24	0.23
1-3 pool	S1xS2	R	0	19.14	0.54	27.13	0.32	29.26	0.05	23.66	0.58	31.05	0.45	23.6	0.82
6	S1xS1	R	0	17.6	0.25	28.87	0.34	34.48	0.57	23.09	0.45	30.62	0.07	25.48	0.02
8	S1xS3	R	0	17.79	0.45	27.57	0.33	32.09	0.52	22.32	0.77	30.53	0.23	23.21	0.15
22	Y1xY1	S	0	19.5	0.6	24.03	0.52	25.48	0.35	22.31	0.39	32.2751	0.81	21.51	0.66
24	Y1xY1	S	0	18.65	0.25	24.78	0.23	25.81	0.18	23.02	0.4	29.47	0.42	22.16	0.02
28	S1xS2	R	2	17.16	0.69	22.19	0.64	23.23	0.58	19.8917	0.18	31.83	0.18	21.77	0.06
31	S1xS1	R	2	19.39	0.03	25.48	0.64	24.6384	0.6	22.6	0.34	32.14	0.98	24.16	0.12
34	S1xS3	R	2	21.68	0.23	31.14	0.38	33.55	0.18	24.96	0.86	34.94	0.04	24.4	0.11
46	Y1xY2	S	2	18.72	0.25	25.5	0.64	26.89	0.3	21.95	0.07	31.9029	0.24	21.63	0.12
49	Y1xY1	S	2	19.04	0.52	25.4	0.71	26.99	0.08	21.41	0.04	28.22	0.17	21.54	0.01
52	Y1xY3	S	2	19.68	0.01	24.57	0.08	27.08	0.3	22.12	0.43	34.4173	0.63	26.68	0.01
29	S1xS2	R	2	20.44	0.14	24.75	0.06	24.17	0.16	23.8291	0.06	34.36	0.15	24.67	0.13
32	S1xS1	R	2	17.37	0.21	28.0142	0.32	31.61	0.23	22.85	0.51	32.18	0.23	23.51	0.16
35	S1xS3	R	2	19.53	0.37	27.33	0.24	29.7	0.26	22.72	0.25	33.83	0.43	22.46	0.45
47	Y1xY2	S	2	17.33	0.28	24.9273	0.3	25.35	0.23	19.55	0.25	28.63	0.19	20.65	0.13
50	Y1xY1	S	2	20.2791	0.71	24.6	0.08	26.2	0	22.57	0.16	29.75	0.35	22.2	0.57
53	Y1xY3	S	2	18.66	0.25	25.4	0.3	26.38	0.05	21.95	0.12	32.7176	0.04	26.48	0.07
30	S1xS2	R	2	19.98	0.64	24.1055	0.64	24.67	0.19	21.1119	0.49	31.21	0.01	23.63	0.13
33	S1xS1	R	2	18.8	0.37	28.78	0.1	35.42	0.54	24.36	0.45	33.1803	0.17	23.86	0.4
36	S1xS3	R	2	19.6284	0.74	27.07	0.28	34.39	0.08	23.11	0.21	31.07	0.1	21.98	0.28
48	Y1xY2	S	2	18.97	0.93	23.42	0.02	23.5181	0.15	22.13	0.14	28.69	0.09	21.62	0.09
51	Y1xY1	S	2	20.6478	1.31	26.13	0.52	25.89	0.01	22.29	0.02	28.3	0.29	20.73	0.22
54	Y1xY3	S	2	19.52	0.21	26.85	0.25	26.53	0.08	21.85	0.06	29.6	0.21	26.43	0.22
82	S1xS2	R	8	17.9	0.76	22.13	0.63	20.74	0.25	18.21	1.33	25.54	0.35	21.52	0.27
85	S1xS1	R	8	19.29	0.06	24.31	0.16	24.66	0.33	21.21	0.11	29.92	0.64	22	0.68
88	S1xS3	R	8	20.66	0.18	24.25	0.14	20.5396	0.69	21.1	0.59	27.55	0.34	20.88	0.55
100	Y1xY2	S	8	22.0359	0.38	25.23	0.98	24.95	0.3	20.43	0.52	27.8698	0.03	22.2868	0.5
103	Y1xY1	S	8	19.62	0.08	24.39	0.16	24.8	0.14	18.69	0.48	30.64	0.12	22.42	0.02
106	Y1xY3	S	8	22.51	2.04	30.6481	0.03	23.2448	0.25	23.25	0.48	29.4	0.3	26.81	0.4
83	S1xS2	R	8	24.62	0.41	24.64	0.88	23.94	0.16	22.8	1.05	27.85	0.21	22.49	0.83
86	S1xS1	R	8	21.3852	0.09	22.75	0.33	21.34	0.61	20.93	0.01	28.37	0.11	21.87	0.38
89	S1xS3	R	8	21.7214	1.15	25.85	0.25	25.35	0.16	22.82	1	28.61	0.13	21.37	0.1
101	Y1xY2	S	8	21.6347	0.13	-	-	23.89	0.06	18.4	0.4	26.68	0.23	21.22	0.18
104	Y1xY1	S	8	20.16	0.09	22.99	0.44	25.36	0.31	20.03	0.37	28.12	0.11	20.47	0.01
107	Y1xY3	S	8	17.94	0.31	20	0.61	24.45	0.69	17.01	0.07	29.2	0.01	24.28	0.17
84	S1xS2	R	8	21.55	0.21	23.06	0.85	22.69	0.4	23.27	0.8	31.47	0.27	22.2	0.71
87	S1xS1	R	8	18.61	0.2	27.31	0.01	30.23	0.33	21.99	0.04	30.16	0.21	22.4553	0.05
90	S1xS3	R	8	21.62	0.41	22.85	0.3	23.51	0.02	20.78	0.68	29.77	0.12	21.32	0.14
102	Y1xY2	S	8	20.1	0.29	21.74	0.12	23.98	0.21	19.43	0.25	26.86	0.14	19.93	0.06
105	Y1xY1	S	8	18.68	0.68	21.4716	0.18	20.321	0.53	16.91	0.39	28.22	0.56	21.51	0.35
108	Y1xY3	S	8	20.85	0.43	25.97	0.3	26.98	0.01	23.49	0.13	29.59	0.11	28.61	0.14
